# Supplementary material for: Fetuin-A is a HIF target that safeguards tissue integrity during hypoxic stress
Source: Nat Commun. 2021 Jan 22;12:549. doi: 10.1038/s41467-020-20832-7 (PMC7822914; doi:10.1038/s41467-020-20832-7)
Supplement: Supplementary file 7 — Source Data [file 41467_2020_20832_MOESM7_ESM.xlsx]

## Sheet: Figure 1
Maternal food intake
	0.5-1.5	1.5-2.5	2.5-3.5	3.5-4.5	4.5-5.5	5.5-6.5	6.5-7-5	7.5-8.5	8.5-9-5	9.5-10.5	10.5-11-5	11.5-12.5	12.5-13.5	13.5-14.5	14.5-15.5	15.5-16.5	16.5-17.5	17.5-18.5
No					4.36		4.09148	3.91087	4.11627	3.98473	4.9033	5.12189	5.25692	5.30163	5.52421	5.99392	6.75932	6.4
No						4.24464		3.90852	3.78913	4.08373	4.01527	4.7967	4.97811	5.04308	5.09837	5.37579	5.70608	6.54068
No																		4.57
No				3.28511	3.81718	4.10347	3.51986	3.6575	3.4793	4.88699	4.51048	4.73118	4.94227	5.6455	5.26169	5.39563	5.73303	5.43032
No			3.61489	4.18282	4.49653	3.98014	4.0425	3.9207	5.41301	5.08952	5.26882	5.45773	6.2545	5.83831	6.00437	6.36697	5.96968	no data
No			3.02912	3.4223	3.71012	3.88756	4.19727	4.21031	4.58722	4.6583	4.55818	4.99069	5.45455	4.26111	5.71432	5.79063	5.78777	5.48
No	3.27088	3.2777	3.58988	3.71244	3.90273	3.98969	4.31278	4.2417	4.04182	4.30931	4.54545	3.53889	4.58568	4.50937	4.51223	4.32	4.06	4.8
No		3.82678	3.61615	4.05152	3.81044	4.28686	4.26057	4.11289	4.21484	4.31678	4.15695	4.57213	4.6269	5.07157	5.35953	5.97462	5.67873	6.24
No		3.47322	3.28385	3.64848	3.48956	3.91314	3.93943	3.78711	3.88516	3.98322	3.74305	4.12787	4.0731	4.42843	4.54047	5.02538	4.72127	5.26
No																		5.3
No										3.55773	4.06557	4.70899	4.03	no data	no data	5.2	5.6	4.4
Hy							3.6	4.1	4.6	3.7	4.3	6	5.6	6.5	0.7	2.1	3.5	5.2
Hy													4.2	3.9	2.8559	4.06294	3.97276	4.74632
Hy											4.4	3.7	4.4	4.3	2	2.9	4.7	4.1
Hy			3.35641	2.87755	3.14924	3.024	2.98686	3.335	3.40233	3.80766	3.58217	5.50736	5.15305	5.27575	1.17507	3.34658	5.21842	4.69567
Hy			3.64359	3.12245	3.45076	3.276	3.21314	3.565	3.59767	4.09234	3.81783	5.89264	5.44695	5.52425	1.21193	3.13742	4.66058	4.04433
Hy			5.17	4.21	3.69	3.89	4.17	4.55	4.96	5.44	4.47	4.33	5.1	5.8	2.11	4.366	6.289	5.295
Hy															1.5	1.13902	2.37955	3.72573
Hy									4.20851	4.8222	4.08649	4.92754	3.9273	6.33475	1.16022	2.69789	4.22743	4.40047
Hy											3.56021	4.51929	4.55974	8.2	0.95023	3.03585	3.05059	4.48515
Hy										4.42646	3.41594	4.70202	4.63333	4.4	0.1	1.11	3.39	3.5
Hy							3.76352	4.28477	4.29482	4.87232	5.08774	4.94	8.2	7.4	0.88307	2.209	4.28871	4.95843
Hy															2.1869	2.05645	2.8583	3.71793
Hy													4.49472	4.43232	0.487423	1.23571	3.5859	3.78102
Hy															2.1627	2.07179	2.96261	3.83332
Hy													5.20528	5.06768	0.556257	1.40616	4.08715	4.28854
Hy			4.28097	no data	5.00282	4.68369	4.05319	3.28436	3.79387	3.33609	5.01577	4.06	7.17492	5.95723	1.4	3.5225	4.3	4
Hy	3.81418	3.3476	4.01631	3.70214	3.76094	3.80184	4.15419	3.9	4.08491	4.28455	4.10636	4.49115	3.83152	4.56333	1.08952	2.72195	3.21983	3.6049
Hy	3.68582	3.2524	3.88369	3.59786	3.63906	3.69816	4.04581	3.9	4.01509	4.21545	3.99364	4.30885	3.66848	4.33667	1.04128	2.60612	3.10764	3.38323
Hy	3.57399	4.53756	4.08358	5.24272	4.74118	4.90146	5.45288	4.77608	5.14306	5.05381	5.77392	5.4121	5.52233	5.56264	0.980756	0.947813	4.09663	4.5826
Hy	3.52601	4.46244	4.01642	5.05728	4.55882	4.69854	5.24712	4.52392	4.75694	4.74619	5.32608	4.9879	5.07767	5.03736	0.878484	0.845347	3.57411	3.96655
	1	3	5	6	7	7	7	8	8	9	9	9	9	8	8	9	9	10
	4	4	8	7	8	8	10	10	11	12	14	14	17	17	20	20	20	20
Maternal weight
	E0.5	E1.5	E2.5	E3.5	E4.5	E5.5	E6.5	E7.5	E8.5	E9.5	E10.5	E11.5	E12.5	E13.5	E14.5	E15.5	E16.5	E17.5	E18.5
No					23.3	23.6	24.1	24.6	25.7	25.3	26.1	27.6	28.5	29.5	31.3	33.5	35.4	37.1	39.6
No						22.5	23	23.3	23.5	24.9	25.1	26.3	27	27.7	28.3	30.1	32.6	33.7	35.9
No																		30	31.1
No				25.5	25.9	26.1	26.1	26	26.6	26.8	28.8	29.6	30.8	32.6	34.3	36.5	39	41.6	44.3
No			28.7	28.5	28.6	28.6	29.4	29.4	30.2	31.9	33.4	34.3	36	38	40.5	43.4	46.2	48.7	no data
No			20.8	21.3	21.3	21.6	22.2	22.8	22.9	23.4	24.6	25.6	27.1	28.2	29.5	32.15	34.8	36.3	38.3
No	22.5	23	20.4	20.9	21.2	21.2	21.7	22	22.4	22.7	23.4	23.5	24.5	25.8	27.1	28.3	30.2	31	33.2
No		18.3	18.4	18.5	19.1	19	19.5	19.9	20.2	21.1	22	23.1	24.7	25.9	27.6	30.1	32.1	34.4	36.6
No		17.1	16.7	16.8	17.2	17.4	17.8	18.4	18.6	19.45	20.3	20.8	22.3	22.8	24.1	25.5	27	28.6	30.8
No																		37.9	40.2
No										22.6	23	24.8	26.2	28	28.5	31.4	33.3	35.5	37.6
Hy							21.1	21.6	21.8	22.5	22.9	24.4	26.8	27.5	30	27.2	27.5	28.9	31
Hy														25.9	27.4	25.4	26.5	27.2	no data
Hy									19.5	20.4	20.5	21.4	22.2	22.9	23.5	21.7	23.1	24.6	25.6
Hy			18	18.7	18.8	18.8	19.2	19.8	20.3	20.9	21.4	22.8	24.3	26.3	27.6	25.5	27.2	29	31
Hy			19.8	20.3	20.4	20.6	20.8	21.3	21.7	22.1	23	24.3	26	27.8	28.9	26.3	25.5	25.9	26.7
Hy			23.9	24.5	24.3	24	25	25.4	25.9	26.9	28.2	28.9	29.4	31.9	33.5	31.1	32.2	34.6	37.1
Hy														26	26.8	24.5	23.8	24.7	26.5
Hy									26.8	27.6	28.3	28.8	30	30.7	31.9	28	29.1	30.3	32.2
Hy											29.2	30	30.7	31.4	33	30.6	30.7	31.7	34.1
Hy										25.9	26.7	27	27.7	27.8	28.7	25.4	24.3	25	26.7
Hy							26.7	27.2	27.4	28	29.4	30.8	31.6	33.4	35.9	32.8	34.4	35.7	38
Hy															29.4	27.1	26.8	27.4	29
Hy												24.8	25.7	27.2	29.3	26.2	26.1	27.9	29.8
Hy															29.6	26.8	27	28.4	29.9
Hy												28.8	30.1	31.5	33.5	29.9	29.7	31.8	33.8
Hy			24.7	25.1	25.4	25.6	25.4	25.4	25.6	26.1	27.1	28.3	29.3	30.9	31.9	29.4	30.3	31.1	32.1
Hy	21.2	20.8	21.1	21.2	21.3	21.6	22	23	22.7	23.4	24.8	25.5	27.1	28.2	30.2	27.1	28.2	28.7	30.9
Hy	20.2	20.1	20.5	20.5	20.7	20.9	21.4	22.4	22.7	23	24.4	24.8	26	27	28.7	25.9	27	27.7	29
Hy	30.2	29.8	30.2	30.4	31.1	31.2	31.4	31.8	32.2	33.3	34.5	36.1	37	38.5	41.3	37.4	37	39.2	42.4
Hy	29.5	29.4	29.7	29.9	30	30	30.1	30.6	30.5	30.8	32.4	33.3	34.1	35.4	37.4	33.5	33	34.2	36.7
Cc									20	20.5	21.2	22.2	23.7	25.5	27.2	25.4	26.4	28.8	31.6
Cc															29.3	30.3	31	33.1	33.8
Cc															29.1	29	29.8	31.7	34.1
Cc											22	22.9	24	26.1	26.9	27.8	29.1	31.4	34.2
Cc										28.1	28.8	29.8	30.4	32.1	33.4	32.9	34.6	37.1	40
Cc			21.9	21.8	22.4	22.4	23.2	23.7	24.3	24.9	26.4	27.9	29	31.6	33.4	33.7	35.8	38.4	44.1
Fetal mass (E18.5)
No	1.2	1.19	1.24	1.23	1.12	0.96	1.09	1.15	1.07	1.2	1.2	1.25	1.16	1.17	1.16	1	1.16	1.19	1.18	1.31	1.22	1.19
Hy	0.89	0.92	0.88	0.95	0.92	0.83	0.9	0.9	0.98	0.94	0.9	0.94	0.91	0.96	0.91	0.94	0.86	0.82	0.82	0.88	0.87
Cc	1.1	1.1	1.17	1.14	1.04	1.13	1.05	1.14	1.05	1.23	1.2	1.15	1.15	1.15	1.08	1.21	1.23	1.16	1.16	1.2	1.2
Nephron number
No	1694	1651	1617	1622	1652	1640
Hy	1367	1183	1118	1084	1058	1251	1244	1136
Litter size
	P1	P2	P3	P4	P5	P6	P7	P8	P9	P10	P11	P12	P13	P14	P15	P16	P17	P18	P19	P20	P21	P22	P23	P24	P25	P26	P27	P28
No	4	4	4	4	4	4	4	4	4	4	4	4	4	4	3	3	3	3	3	3	3	3	3	3	3	3	3	3
No	5	4	4	3	3	3	3	3	3	3	3	3	3	3	3	3	3	3	3	3	3	3	3	3	3	3	3	3
No	9	8	8	8	8	8	8	8	8	8	8	8	8	8	8	8	8	8	8	8	8	8	8	8	8	8	8	8
No	8	8	8	8	8	8	8	8	8	8	8	8	8	8	8	8	8	8	8	8	8	8	8	8	8	8	8	8
No	6	6	6	6	5	5	5	5	5	5	5	5	5	5	5	5	5	5	5	5	5	5	5	5	5	5	5	5
No	4	4	4	4	4	4	4	4	4	4	4	4	4	4	4	4	4	4	4	4	4	4	4	4	4	4	4	4
No	9	9	9	9	9	9	9	9	9	9	9	9	9	9	9	9	9	9	9	9	9	9	9	9	9	9	9	9
Hy	8	8	8	8	8	8	8	8	8	8	8	8	8	8	7	7	7	7	7	7	7	7	7	7	7	7	7	7
Hy	7	7	7	7	7	7	7	7	7	7	7	7	7	7	7	7	7	7	7	7	7	7	7	7	7	7	7	7
Hy	9	9	6	6	6	6	6	6	6	6	6	6	6	6	6	6	6	6	6	6	6	6	6	6	6	6	6	6
Hy	5	5	5	4	4	4	4	4	4	4	4	4	4	4	4	4	4	4	4	4	4	4	4	4	4	4	4	4
Hy	5	4	4	4	4	4	4	4	4	4	4	4	4	4	4	4	4	4	4	4	4	4	4	4	4	4	4	4
Hy	9	9	9	6	5	5	5	5	5	4	4	4	4	4	4	4	4	4	4	4	4	4	4	4	4	4	4	4
Hy	8	7	7	7	7	7	7	7	7	7	7	7	7	7	7	7	7	7	7	7	7	7	7	7	7	7	7	7
Hy	7	6	6	6	6	6	6	6	6	6	6	6	6	6	6	6	6	6	6	6	6	6	6	6	6	6	6	6
Hy	9	6	6	6	6	6	6	6	6	6	5	5	5	5	5	4	4	4	4	4	4	4	4	4	4	4	4	4
Hy	8	7	7	7	7	7	7	7	7	7	7	7	7	7	7	7	7	7	7	7	7	7	7	7	7	7	7	7
Hy	8	8	8	8	8	8	8	8	8	8	8	8	8	8	8	8	8	8	8	8	8	8	8	8	8	8	8	8
Hy	4	4	4	4	4	4	4	4	4	4	4	4	4	4	4	4	4	4	4	4	4	4	4	4	4	4	4	4
Hy	7	7	7	7	7	7	7	7	7	7	7	7	6	6	6	6	6	6	6	5	5	5	5	5	5	5	5	5
Hy	6	6	6	6	6	6	6	5	5	5	5	5	5	5	5	5	5	5	5	5	5	5	5	5	5	5	5	5
Hy	5	5	5	5	5	5	5	5	5	5	5	5	5	5	5	5	5	5	5	5	5	5	5	5	5	5	5	5
Hy	5	5	5	4	4	4	4	4	4	4	3	3	3	3	3	3	3	3	3	3	3	3	3	3	3	3	3	3
Weight offspring
	P1	P2	P3	P4	P5	P6	P7	P8	P9	P10	P11	P12	P13	P14	P15	P16	P17	P18	P19	P20	P21	P22	P23	P24	P25	P26	P27	P28	5 weeks	6 weeks	7 weeks	8 weeks
No wt female	1.42	1.54	1.75	1.84	2.38	2.92	3.66	4.51	5.15	5.73	6.51	7.28	7.86	8.66	9.21	9.4	9.46	9.7	9.93	10.31	10.88	11.37	12.07	12.77	13.36	14	14.8	15.59	19.6	20.5	20.6	21.4
No wt female	1.37	1.52	1.7	1.78	2.23	2.89	3.4	4.02	4.78	5.3	5.6	6.18	6.57	7.33	7.74	7.92	8.24	8.34	8.47	8.72	9.33	9.8	10.44	11.08	11.63	12.44	13.12	13.79	17.9	17.6	18	18.5
No wt female	1.56	1.66	1.85	2.18	2.51	3.09	3.65	4.3	4.83	5.51	6.1	6.59	7.03	7.42	7.93	8.64	8.81	8.91	9.04	9.45	9.44	10.23	10.51	10.61	11.4	12.06	12.83	13.6	17.4	17.4	17.9	18.2
No wt female	1.41	1.49	1.84	2.16	2.84	3.54	4.26	4.83	5.7	6.24	6.99	7.87	8.63	9.12	9.83	10.17	10.1	10.09	9.88	9.9	10.3	10.48	11.13	12.3	12.67	13.04	13.14	no data	19.5	20.5	20.9	22.2
No wt female	1.35	1.41	1.71	2.16	2.59	3.28	3.75	4.21	4.61	5.04	5.47	5.8	6.1	6.62	6.88	7.06	7.31	7.5	7.74	7.98	8.42	9.02	9.96	10.43	10.78	11.77	12.8	13.34	17.52	17.43	18.21	18.5
No wt female	1.3	1.37	1.52	1.83	2.39	2.82	3.33	3.77	4.32	4.72	5.22	5.56	5.9	6.25	6.56	6.59	6.7	6.9	6.92	6.97	7.08	7.29	7.84	7.95	7.96	8.37	8.84	9.43	11.5	13.74	14.27	15.48
No wt female	1.22	1.35	1.45	1.82	2.25	2.74	3.2	3.58	4.17	4.72	5.2	5.56	5.92	6.18	6.48	6.61	6.7	6.86	6.99	7.52	7.94	8.01	8.13	8.52	9.11	9.87	10.35	10.74	14.54	16.27	16.86	17.98
No wt male	1.32	1.4	1.57	1.91	2.47	2.88	3.31	3.58	4	4.44	4.81	5.2	5.64	5.88	6.11	6.11	6.09	6.28	6.4	6.99	7.69	8.2	8.67	9.77	10.38	11.3	12.37	13.56	18.9	21.1	22.58	23.5
No wt male	1.34	1.46	1.74	1.91	2.49	3.11	3.38	3.78	4.14	4.71	4.93	5.3	5.84	5.98	5.79	6.06	6.09	6.25	6.31	6.62	7.06	7.53	7.97	8.78	9.94	10.81	11.93	12.81	18.4	20	21.5	21.96
No wt male	1.39	1.51	1.81	2.06	2.83	3.39	3.75	4.34	5.15	5.82	6.41	7.19	8.06	8.34	8.56	8.84	8.89	8.65	8.69	9.04	9.26	10.25	10.36	10.55	11.155	11.76	11.49	no data	19	22.6	24.5	25.6
No wt male	1.31	1.36	1.55	1.83	2.28	2.86	3.09	3.56	3.98	4.38	4.66	5.06	5.44	5.75	5.73	5.99	5.94	6.14	6.41	6.74	7.49	7.62	8.05	8.77	9.93	10.71	11.6	12.58	17.6	18.3	20.51	22
No wt male	1.21	1.27	1.52	1.58	2.25	2.73	2.625	2.94	3.29	3.7	3.95	4.33	4.61	4.98	5.23	5.41	5.63	5.77	5.83	6.04	6.26	6.53	6.97	7.64	8.4	9.23	10.06	no data	15.89	21.6	24.3	25.2
No KO female	1.39	1.51	1.71	2.09	2.42	3.09	3.49	3.88	4.24	4.62	5.01	5.42	5.81	6.16	6.34	6.53	6.53	6.66	6.81	6.95	7.19	7.69	7.6	8.24	8.54	8.82	9.91	10.42	13.85	15.84	17.3	17.63
No KO female	1.06	1.16	1.26	1.52	2.05	2.44	2.82	3.42	3.79	4.15	4.61	5.03	5.45	5.71	6	6.13	6.02	6.1	6.38	6.67	6.9	6.89	6.89	7.7	7.57	7.77	8.18	8.61	12.33	14.88	14.43	14.49
No KO female	1.2	1.29	1.44	1.74	2.26	2.63	3.08	3.56	4.19	4.42	5.05	5.34	5.62	5.93	5.99	6.19	6.39	6.53	6.51	6.87	7.25	7.47	7.68	8.05	8.43	8.61	9.44	9.92	13.3	15.03	15.44	16.82
No KO female	1.29	1.46	1.7	2.14	2.53	3.07	3.61	4.01	4.43	4.94	5.35	5.78	6.3	6.66	6.88	7.01	7.16	7.13	7.45	7.63	8.11	8.32	9.14	9.67	10.27	10.99	11.59	12.09	15.64	16.5	17.93	18.56
No KO female	1.27	1.44	1.66	2.13	2.54	3.09	3.61	4.05	4.59	4.96	5.35	5.81	6.32	6.33	6.75	6.48	6.9	7.05	7.27	7.33	7.64	7.85	8.6	8.68	9.58	10.12	10.5	11.08	15.2	16.46	16.76	17.8
No KO male	1.4	1.42	1.69	2.09	2.48	3.19	3.64	4.08	4.46	4.98	5.41	5.81	6.17	6.47	6.86	7.07	7.21	7.35	7.35	7.47	7.86	8.22	8.49	8.93	9.67	9.99	10.92	11.34	15.79	19.29	21.44	22.9
No KO male	1.29	1.4	1.65	2.02	2.44	2.93	3.37	3.81	4.16	4.7	5.04	5.51	5.74	6.09	6.26	6.5	6.57	6.76	6.92	7.26	7.36	8.12	8.03	9.3	9.96	10.72	11.58	12.03	16.49	18.04	20.13	21.1
No KO male	1.28	1.42	1.67	2.04	2.4	2.88	3.31	3.73	4.11	4.57	4.93	5.27	5.67	6.01	6.21	6.48	6.65	6.79	6.94	7.23	7.57	8.08	8.96	9.82	10.56	11.3	12.22	12.6	18.3	20.49	22.52	24.1
No KO male	1.26	1.41	1.7	2.04	2.47	3.02	3.55	4.02	4.37	4.87	5.19	5.59	6.12	6.2	6.54	6.75	7	7.1	7.18	7.7	7.92	8.02	8.67	9.03	9.57	10.21	10.89	11.45	16.05	18.87	20.53	21.3
No KO male	1.38	1.45	1.68	1.83	2.24	2.54	2.87	3.22	3.52	3.86	4.23	4.55	4.96	5.2	5.2	5.35	5.36	5.57	5.67	5.89	6.02	6.1	6.15	6.77	6.9	7.29	7.87	7.83	10.4	15.1	17.7	18.8
Hy wt female	1.16	1.33	1.7	2.16	2.66	3.29	3.93	4.46	5.06	5.67	6.25	6.88	7.66	8.2	8.57	9	9.36	9.4	9.43	9.74	9.95	10.75	10.74	11.88	11.85	12.5	13.64	14.77	17.7	18.3	19.2	20.47
Hy wt female	1.18	1.41	1.66	2.1	2.72	3.19	3.79	4.35	4.74	5.28	5.94	6.39	7.11	7.7	7.92	8.2	8.56	8.57	8.75	8.93	9.36	9.53	9.95	10.13	10.94	11.78	12.71	13.64	16.5	18.57	no data	19.7
Hy wt female	1.07	1.21	1.35	1.85	2.4	2.6	3.15	3.99	4.53	5.03	5.69	6.2	6.89	7.48	7.8	8.2	8.28	8.5	8.71	8.75	9	9.38	9.7	10.18	10.88	11.95	12.19	13.02	16.32	18.4	18.6	18.85
Hy wt female	no data	1.5	1.93	2.39	3.15	3.77	4.58	5.05	6.01	6.8	7.5	8.22	9.22	9.53	10.49	10.29	10.41	11	10.83	10.75	10.85	11.05	11.46	11.87	12.64	13.36	13.98	14.25	17.85	17.57	17.72	18.6
Hy wt female	1.16	1.23	1.42	1.82	2.31	2.84	3.45	3.83	4.55	5.2	5.7	6.13	6.77	7.35	7.79	8.33	8.8	8.9	8.98	9.01	9.12	9.37	10.01	10.64	10.93	11.16	11.88	12.12	14.95	16.53	17.48	17.43
Hy wt female	1.29	1.39	1.69	2.23	2.78	3.47	4.03	4.5	5.12	5.7	6.4	7.11	7.68	8.06	8.53	9.06	9.21	9.49	9.32	9.53	9.85	10.77	11.41	12.04	12.65	13.3	14.21	14.38	16.5	16.48	16.73	16.96
Hy wt female	0.98	1.2	1.4	1.77	2.21	2.7	3.03	3.41	3.95	4.39	4.9	5.26	5.76	6.1	6.58	6.75	7.32	7.2	7.24	7.35	7.61	7.58	7.75	8.56	9.09	10.1	11.3	11.83	14	15.8	17.19	17.88
Hy wt female	1.03	1.12	1.32	1.7	2.02	2.46	2.99	3.27	3.59	4.11	4.78	4.94	5.51	5.85	6.3	6.92	7	7.2	7.46	7.69	7.93	8.2	8.41	9.78	10.51	11.3	12.4	12.88	15.8	16.27	16.51	18.53
Hy wt female	1.01	1.27	1.6	2.1	2.76	3.33	3.93	4.51	4.89	5.47	6.2	6.62	7.28	7.67	8.22	7.87	8.44	8.83	8.78	8.71	9.08	9.59	9.96	10.28	10.79	11.04	11.29	12.01	14.38	15.57	16.52	17.16
Hy wt female	0.99	1.05	1.31	1.61	1.91	2.15	2.72	3.2	3.64	4.27	4.9	5.41	5.78	6.06	6.34	6.72	6.66	6.89	6.97	7.03	7.2	7.32	7.79	8.47	8.48	9.02	9.62	10.36	13.86	14.93	16.21	16.41
Hy wt male	1.31	1.42	1.73	2.09	2.72	3.32	3.83	4.5	5	5.55	6.23	6.87	7.68	8.2	8.68	8.88	9.38	9.36	9.7	10.08	10.68	11.25	11.7	12.4	12.94	13.64	14.475	15.31	21.6	23	25.1	26.5
Hy wt male	1.25	1.38	1.65	2	2.62	3.15	3.58	4.2	4.82	5.5	6.08	6.47	6.79	7.2	7.21	7.59	8.07	8.28	8.39	8.615	8.84	9.39	9.84	10.05	11.66	12.7	13.84	14.62	20.51	22.8	24.5	26.1
Hy wt male	1.11	1.23	1.48	1.91	2.3	2.95	3.43	4.1	4.7	5.37	5.89	6.45	6.72	7.26	7.49	7.81	7.91	8.14	8.32	8.68	9.04	9.16	9.5	10.62	11.19	12.59	13.04	13.62	18.41	20.2	no data	no data
Hy wt male	1.04	1.17	1.38	1.76	2.1	2.7	3.19	3.79	4.32	4.96	5.32	5.92	6.3	6.61	6.62	6.79	7	7.22	7.57	7.735	7.9	8.49	8.75	9.55	10.81	11.61	12.59	13.41	19.35	21.2	23.1	24.8
Hy wt male	1.08	1.2	1.48	1.8	2.25	2.9	3.41	4.03	4.65	5.31	5.86	6.45	6.98	7.63	8.24	8.38	8.32	8.29	8.26	8.07	8.29	8.77	9.48	9.72	10.71	11.07	11.98	13.05	18.33	20.8	21.6	22.37
Hy wt male	1.18	1.31	1.57	1.95	2.4	3.1	3.54	4.18	4.72	5.4	5.99	6.47	7.11	7.75	8.27	8.88	8.92	9.1	9.28	9.23	9.41	9.7	10.09	10.8	11.57	11.97	12.6	13.94	19.1	22	23.4	24.16
Hy wt male	1.13	1.19	1.41	1.77	2.2	2.77	3.2	3.8	4.43	4.97	5.6	6.29	7.08	7.84	8.4	8.62	9.26	9.56	9.73	9.77	10.08	10.58	11.245	11.91	12.13	13.55	13.34	14.52	17.89	no data	19.1	20.74
Hy wt male	1.14	1.42	1.74	2.12	2.73	3.36	3.89	4.51	5.08	5.71	6.26	6.88	7.72	8.49333	8.68667	8.88	9.04	9.2	9.42	9.55	9.89	9.6	9.67	9.85	11	11.6	11.86	12.63	no data	no data	no data	no data
Hy wt male	1.08	1.19	1.47	1.79	2.21	2.77	3.39	3.91	4.5	5.28	5.75	6.44	7.06	7.76667	7.94333	8.12	8.23	8.56	8.75	8.78	9.14	9.14	9.54	9.88	10.09	11.07	11.06	11.99	no data	no data	no data	no data
Hy wt male	1.11	1.16	1.36	1.65	2.02	2.65	3.04	3.72	4.09	4.64	5.17	5.57	6.21	6.49	6.84	7.22	7.41	7.58	7.75	7.5	7.44	7.86	8.16	8.71	9.78	10.39	11.08	12.13	17.07	20.4	22.2	23.89
Hy wt male	no data	1.12	1.28	1.6	1.97	2.55	2.8	3.42	3.62	4.07	4.53	4.99	5.73	6.03	6.02	6.51	6.72	7.25	7.33	7.44	7.52	7.52	7.68	9.67	9.22	10.2	11.1	12.23	16.5	17.5	20.83	21.79
Hy wt male	no data	1.35	1.65	2	2.6	3.13	3.57	4.2	4.73	5.4	6.03	6.47	6.85	7.67	7.99	8.17	8.63	8.65	8.57	8.64	8.51	9.95	9.86	10.56	11.64	12.29	12.94	13.77	no data	no data	no data	no data
Hy wt male	1.22	1.26	1.49	1.93	2.34	3	3.44	4.18	4.72	5.38	5.97	6.47	7.31	7.78	8.14	8.8	8.89	8.775	8.66	8.64	8.39	8.91	9.48	9.94	10.49	10.88	11.61	12.6	17.32	20.2	21.8	24.16
Hy wt male	1.39	1.46	1.8	2.25	2.77	3.55	3.98	4.59	5.22	5.98	6.67	7.24	7.52	7.95	8.18	8.6	8.72	8.37	8.47	8.69	9.4	9.99	10.615	10.9275	11.02	12.59	13.66	14.29	18.39	22	22.64	24.26
Hy wt male	1.28	1.42	1.76	2.16	2.76	3.44	3.9	4.53	5.1	5.805	6.51	7.02	7.72	8.42	8.82	9.16	9.4	9.57	9.55	9.58	9.9	10.99	11.49	12.52	12.8	13.165	13.53	14.03	no data	no data	no data	no data
Hy wt male	1.1	1.15	1.35	1.64	2.01	2.6	2.91	3.69	4	4.59	5.03	5.51	5.95	6.45	6.88	7.03	7.23	7.43	7.51	7.71	7.91	8.08	8.62	9.64	10.22	10.9	11.7	12.36	17.2	18.61	20.62	21.31
Hy wt male	no data	1.14	1.33	1.63	2	2.57	2.91	3.59	3.94	4.55	4.76	5.18	5.52	6.06	6.31	6.42	6.77	6.98	7.19	7.29	7.41	7.51	7.44	7.85	8.75	9.38	10.025	10.67	16	19.5	22.45	23.13
Hy wt male	no data	1.41	1.72	2.04	2.69	3.29	3.7	4.4	4.9	5.53	6.09	6.49	7.23	7.5	7.92	8.03	8.11	8.13	8.31	8.74	9.13	9.93	10.12	10.71	11	11.82	13.325	14.83	18.7	21.24	24.4	25.8
Hy KO female	1.11	1.1	1.33	1.67	1.88	2.37	2.77	3.4	4.25	4.72	5.22	5.63	6.08	6.51	6.78	7.2	7.39	7.5	7.44	7.61	7.78	8.03	8.22	8.76	9.16	9.36	no data	10.9	no data	14.64	16.25	16.68
Hy KO female	no data	1.19	1.42	1.77	2.22	2.72	3.41	4	4.88	5.43	6.16	6.59	6.96	7.5	7.95	8.54	8.71	8.64667	8.58333	8.52	no data	no data	no data	9.22	no data	no data	11.05		14.35	14.75	15.12	16.58
Hy KO female	1.13	1.16	1.34	1.76	2.22	2.7	3.36	3.73	4.52	5.13	5.585	6.04	6.79	7.44	7.88	8.11	8.29	8.54	8.34	8.21	8.05	8.21	8.64	9.18	9.78	10.345	10.91	11.41	13.71	15.63	16.42	17.11
Hy KO female	1.06	1.06	1.18	1.38	1.75	2.03	2.45	2.82	3.65	4.09	4.51	5.15	5.55	5.81	5.99	6.66	6.71	6.89	7.09	7.02	7.04	7.12	7.7	8.04	8.46	8.72	9.155	9.59	13.41	15.44	16.26	16.9
Hy KO female	1.1	1.09	1.18	1.43	1.77	2.17	2.66	3.28	3.86	4.45	4.94	5.48	5.94	6.47	6.61	6.85	7.12	7.25	7.4	7.59	7.46	7.94	8.15	8.85	9.9	9.36	9.67	9.98	12.87	14.6	16.12	16.39
Hy KO male	1.07	1.01	1.16	1.43	1.67	2.16	2.6	3.02	3.46	4.14	4.87	5.23	5.55	5.89	6.28	6.35	6.56	6.96	7.03	7.1	7.18	7.49	7.49	7.92	8.59	8.74	9.295	9.85	15.24	17.56	19.81	20.25
Hy KO male	1.07	1.05	1.17	1.59	1.71	2.38	3.06	3.37	3.93	4.43	4.89	5.54	6.02	6.56	6.88	7.46	7.51	7.72	7.66	7.785	7.91	8.02	8.49	8.72	8.69	9.63	no data	11.55	no data	17.78	19.47	21.22
Hy KO male	1.09	1.14	1.19	1.66	1.96	2.49	3.11	3.62	4.13	4.59	5.02	5.48	5.91	6.06	6.2	6.38	6.62	7.11	7.26	7.6	7.62	8.06	8.37	9.03	9.6	9.84	10.39	10.94	15.31	18.1	21.28	22.22
Hy KO male	0.96	0.98	1.09	1.37	1.42	1.92	2.44	2.44	2.7	3.24	4.24	4.89	5.41	5.81	6.17	6.48	6.51	6.95	7.13	7.11	7.29	7.24	7.28	7.56	8.12	8.68	9.07	9.46	no data	no data	no data	no data
Hy KO male	1.17	1.23	1.49	1.97	2.18	2.8	3.39	3.73	4.35	4.91	5.75	6.22	6.24	6.51	6.79	7.18	7.44	7.48	7.65	7.78	7.94	8.52	8.88	9.17	9.46	10.22	10.16	11.25	15.86	18.12	19.97	21.7
Hy KO male	1.16	1.17	1.47	1.765	2.13	2.63	3.21	3.71	4.32	4.91	5.38	5.98	6.53	7.01	7.43	7.49	7.51	7.52	7.58	7.56	7.98	8.29	8.915	9.2275	10.37	10.65	11.44	11.18	16	18.4	19.96	21.18
Hy KO male	1.11	1.16	1.42	1.75	2.11	2.62	3.14	3.66	4.16	4.755	5.2	5.39	5.85	6.28	6.49	6.85	7.24	7.38	7.7	7.91	7.84	8.32	8.85	9.33	10.17	10.64	11.475	12.31	16.91	18.03	19.57	20.04
Hy KO male	1.05	1	1.11	1.43	1.57	2.14	2.56	2.84	3.43	4.05	4.74	5.34	6.03	6.59	6.97	7.66	7.84	7.86	7.88	7.97	8	8.37	8.93	8.96	9.56333	10.1667	10.77	no data	no data	no data	no data	no data
Hy KO male	1.14	1.17	1.43	1.76	2.13	2.63	3.17	3.69	4.29	4.84	5.355	5.87	6.53	7.13	7.77	8.39	8.72	8.80667	8.89333	8.98	no data	no data	no data	9.81	no data	no data	12.11		15.94	19.57	22.18	23.64

## Sheet: Figure 2
Heatmap					RT-qPCR							Fetuin ELISA (E18.5)				Fetuin ELISA (mothers)
	Hy	No	Cc		Ahsg							No	Hy	Cc		No	Hy	Cc
Zfp760	8.31257	8.7553	8.79151		No Kidney	Hy Kidney	Cc Kidney	No Liver	Hy Liver	Cc Liver		72.008	73.329	60.12		193.002	170.943	178.604
Slc10a5	6.07598	6.74514	6.67956		2.29994	3.73747	2.30462	1567.98	868.086	912.467		67.913	68.838	65.536		171.434	177.284	141.091
Cps1	6.88481	5.43359	5.58205		0.262065	13.1719	1.02439	305.387	1606.04	854.08		64.479	64.347	68.045		205.551	149.545	176.227
Pappa2	6.17529	6.6023	7.28972		0.491988	10.947	0.21817	261.396	784.137	370.166		67.253	63.686	69.234			190.492	157.206
Kng1	9.07624	7.04356	7.55546		0.201925	31.7194	0.980503	374.196	495.896	725.18		76.235	75.046	62.101
Cntn4	5.44451	6.03742	6.07152		0.0435825	3.85758	0.242003	538.373	612.529	464.316		72.008	70.291	62.63
Gcet2	5.26278	5.83296	5.84082		2.7005	23.122	2.05736					75.178	70.555	62.366
Rbp4	9.26949	7.74544	8.08081									68.838	73.725	61.573
Pzp	8.43575	6.30951	6.62681		Apoc2								61.177	73.593
Apoc4	7.34989	6.68271	6.41765		No Kidney	Hy Kidney	Cc Kidney	No Liver	Hy Liver	Cc Liver			62.498	69.763
Apoa4	7.56193	7.0996	7.04936		0.564918	3.09098	1.10431	902.55	601.309	270.184			65.007	66.46
Apoc1	8.79546	8.13604	7.92914		0.807516	7.0185	1.16508	204.019	285.299	279.537			65.007	66.989
Cirbp	10.1554	9.38568	9.33306		0.725106	10.2006	0.612527	139.591	340.229	172.075			66.989	65.932
Crp	5.78591	5.00849	5.04008		0.361449	9.56565	1.15242	147.587	760.162	332.051			72.536	71.083
Hbb-y	8.89349	7.15572	6.22051		1.30355	2.16152	0.598973	175.549	304.121	132.977			70.555
Serpind1	7.57205	6.19792	6.14665		2.23746	12.4094	1.82407						66.46
Hmgcr	10.3967	9.99376	9.98179										73.725
Hpd	6.80257	5.7329	5.48117										63.951
Itih1	5.79486	5.39035	5.39634										74.386
Itih3	8.00209	6.67648	6.68602										72.272
Napsa	8.59154	9.27672	9.45109
Lcat	7.47069	7.03423	6.74859
Pemt	8.10733	7.56993	7.34693
Plg	7.69519	6.14636	6.16622
Rgn	6.06569	5.18594	5.34108
Scd1	9.94162	9.0459	9.34513
Scn7a	6.33215	6.76622	6.81862
Serpina1d	5.91793	4.74777	4.78577
Serpina3n	5.93923	4.90975	4.96604
Tubb4	8.40452	7.99362	7.95993
Uox	5.74417	4.89208	4.84392
Alb	12.746	10.3783	10.3537
Apoa1	10.8511	9.29625	8.70645
Apob	7.2947	5.95164	6.05159
Apoc2	7.76275	6.48777	6.42291
Car1	7.12444	6.38251	5.9618
Emr1	7.23203	7.72736	7.70673
F2	7.58567	5.93064	6.21238
Fga	7.48704	6.07555	6.18982
Gbp2	5.79672	6.33393	6.3099
Hal	5.86755	5.43024	5.36937
Hba-x	8.37953	7.69484	7.16828
Hc	5.58782	5.17674	5.11561
Itih2	8.17184	7.01554	6.82292
Lect2	5.94737	5.3438	5.0493
Marcksl1	10.8988	10.5187	10.3691
Ccl3	5.94496	6.63224	6.67679
Tff3	7.38416	6.89462	6.87856
Ahsg	11.3806	8.12676	8.25797
Apoa2	9.33802	7.47986	7.35452
Apoh	8.27742	5.89455	5.91289
Hsph1	8.60843	9.02234	9.02312
Pdk4	7.52393	7.91661	7.93704
Angptl3	8.4929	6.7713	7.08993
Hpx	7.75148	6.66066	6.56756
Itih4	7.31175	6.35908	6.30294
Asah2	9.00546	9.46284	9.51061
Cxcl13	8.93576	9.48344	9.35642
Fmo2	7.95181	8.44768	8.91057
Kcnj15	9.01444	9.44482	9.59207
Vstm2b	8.58174	8.09491	7.99676
F12	6.38224	5.91682	5.91734
C1ra	5.7197	6.11946	6.35826
Aox3	6.59407	5.95112	6.02694
Sc4mol	10.6387	10.1355	10.2576
Acot11	7.09907	7.55531	7.951
Glipr1	6.92247	7.56842	7.43272
Pfn3	8.15917	8.61273	8.56219
Dpp7	8.25637	8.68128	8.68572
Ugt2b37	8.09127	8.58555	8.83701
Serpinc1	7.31704	5.96886	6.12888
Xpnpep2	7.34628	7.72664	7.8722
Fgg	8.86811	6.15187	6.51394
C8b	6.78898	5.74123	5.65724
Trf	11.1329	9.10207	9.20466
Apof	6.5205	5.45968	5.67537
Akr1c18	6.4653	5.95937	6.04325
Slc25a45	8.73859	9.13436	9.19396
Gys2	5.91907	4.63392	4.61101
Lss	9.59242	8.92168	9.21277
Sord	10.8116	11.2196	11.2281
Txnrd3	8.36915	7.98354	7.97209
Nrn1	6.36983	5.37927	5.31341
St6gal2	7.73059	7.30425	7.16781
Lrrc19	6.94966	7.38187	7.68462
A2m	7.44725	6.25614	6.39264
Prkaa2	8.56999	8.96222	9.06188
Pof1b	7.4433	7.8422	8.24347
Fgb	9.62082	7.33675	7.79568
Zfp395	8.43676	8.03873	8.00768
Syngap1	5.37163	4.97177	4.79486

## Sheet: Figure 4
Luciferase activity
(1)	(2)	(3)	(4)	(5)	(6)	(7)	(8)	pGL3
11.023	14.451	0.964	1.715	6.885	0.648	1.1	0.693	0.407
12.668	15.45	0.221	1.165	10.347	0.64	1.073	1.314	0.751
18.254	16.744	0.92	1.04	26.824	0.81	1.096	1.837	1.213
7.028	10.312	0.888	1.615	15.184	1.133	1.393	0.987	2.118
18.151	21.564	1.172	1.31	10.678	0.168	1.071	1.081	1.432
8.703	15.374	1.298	1.418	7.373		1.218	1.141	1.515
		1.346	1.731	21.986		1.661	1.31	0.201
							1.374
Western blots
RT-qPCR
Col1a1			Col3a1			Col6a1			Acta2			Fn1			Vim
No	Hy		No	Hy		No	Hy		No	Hy		No	Hy		No	Hy
0.801	0.407		0.826	1.22		0.789	0.778		1.011	1.363		0.892	0.534		0.862	1.086
0.791	0.547		0.964	1.399		0.74	1.088		0.872	1.695		0.967	0.768		1.098	1.221
1.098	0.754		1.052	1.097		0.798	1.718		0.743	1.939		1.006	1.401		0.79	1.735
0.826	0.963		0.916	1.738		1.141	1.8		1.071	2.208		0.993	1.194		1.014	1.478
1.063	0.686		1.181	0.975		1.364	0.686		1.318	1.367		1.305	0.589		1.185	1.245
0.773	1.049		0.548	0.93		0.734	0.968		0.84	1.838		0.847	0.933		0.853	1.237
1.016	0.918		1.053	0.815		1.413	1.312		0.877	1.474		0.839	0.673		1.078	1.127
0.962	1.567		1.143	0.948		0.863	0.691		0.894	2.291		0.963	2.047		0.863	1.768
0.965	0.539		0.696	1.625		1.165	1.548		1.213	1.93		1.119	0.423		0.939	0.992
	0.722		1.383	0.981		0.867	1.304		0.958	1.67		0.9	0.882		1.204	1.617
	0.267			0.977			1.099			1.042		1.29	0.976			1.301
	1.508			1.768			1.663			1.962			1.049			1.642
	1.479			2.19			1.774			1.728			1.402			1.341
	0.82			1.661			1.597			2.002			1.642			1.267
	1.82			1.401			1.996			1.922			1.223			1.697
	1.228			1.59			1.96			2.007			1.338			1.654
	1.564			1.972			1.63			2.177			1.601			1.826
	1.259			2.3			1.946			2.037			1.405			1.57
													1.047

## Sheet: Figure 5
GFR
No wt female	No KO female	Hy wt female	Hy KO female	No wt male	No KO male	Hy wt male	Hy KO male
1127.26	915.59	1060.47	697.7	1330.87	1122.93	1065.39	970.14
1332.84	1011.72	1030.56	853.95	1219.76	1203.95	1019.78	903.54
1260.07	1289.72	1122.93	769.98	1288.22	965.87	910.7	969.76
1245.31	1049.05	975.54	1066.92	1011.54	1052.83	1111.54	749.51
1376.55	955.49	1054.1	811.29	1185.89	933.1	714.36	802.54
1292.81	1136.99	1082.3		1331.1	985.4	1063.04	756.17
1280.3	1093.53	1127.26		1258.04	1094.38	1064.33	825.03
1251.08	1104.54	1012.71		1157.23		1122.93	856.92
		1152.44		1186.86		1138.97
		903.2		1230.32		1074.76
						1206.34
						1183.55
Proteinuria
No wt female	No KO female	Hy wt female	Hy KO female	No wt male	No KO male	Hy wt male	Hy KO male
88.7	90.3305	93.0488	105.278	187.22	216.886	197.486	373.66
57.4303	97.4835	91.2106	111.413	237.034	209.173	200.633	335.833
95.0506	79.2757	102.24	129.016	166.212	258.399	271.646	274.358
94.5298	88.1933	101.781	105.233	148.398	230.048	269.385	364.289
68.6516	80.437	110.43	148.498	157.66	247.757	314.093	278.211
63.9518	98.8094	116.462	173.317	195.249	290.506	247.997	270.415
72.0501	101.468	103.951	141.411			264.837
65.1367	104.405	79.6168	135.042			201.136
	100.196	101.452	144.223			207.055
	96.2443	79.2414				268.824
		98.4391				267.601
						292.054
RT-qPCR
Col1a1
No wt	No KO	Hy wt	Hy KO
0.371	0.923	0.861	1.528
0.611	1.093	1.297	1.721
0.13	0.901	0.912	1.815
0.884	1.186	1.041	1.679
1.661	1.194	0.951	2.076
1.586	1.32	0.872	1.471
1.808	1.229	0.872	1.67
	0.733		1.835
Col3a1
No wt	No KO	Hy wt	Hy KO
0.44	2.0961	3.704	4.641
0.669	1.2748	2.601	6.214
1.12	2.2836	3.263	8.7
1.305	1.0989	2.531	6.107
2.196	1.2007	4.264	6.631
0.944	1.8134	4.65	4.44
0.794	1.4718	3.708	4.996
	1.4739		7.956
Col6a1
No wt	No KO	Hy wt	Hy KO
1.153	1.593	1.643	2.653
0.326	1.296	1.434	2.605
1.445	1.725	1.736	2.425
0.632	1.897	1.529	2.096
0.955	1.01	1.672	3.713
1.646	1.038	1.757	3.062
0.842	1.535	1.252	4.218
	1.272		2.038
Western blots

## Sheet: Figure 6
RT-qPCR
Acta2							Acta2
No wt	Hy wt	Hy wt FetA	No KO	Hy KO	Hy KO FetA		No wt	No wt FetA	No wt BSA	Hy wt BSA
1.094	1.785	2.51	4.781	5.719	3.066		0.845	1.205	1.6	3.969
0.916	2.536	2.431	4.274	6.759	3.632		1.003	1.697	1.614	4.254
0.997	3.141	1.456	2.492	5.545	3.548		1.016	1.138	5.17	3.263
0.681	2.11	1.952	2.148	4.234	2		1.092	0.797	3.688	4.622
1.009	3.607	1.737	2.12	5.822	2.493		1.002	0.903		2.255
0.799	1.884	1.966	1.869	6.415	2.288		0.929	0.718		2.149
1.062	3.391	0.764	1.997	6.407				0.84
0.926	2.432	1.208	0.812	3.832				0.941
1.242	2.387	1.197	1.931	4.173				1.283
1.116	2.839	1.1	1.416	3.973				0.879
0.919	2.139	1.771	1.635	2.149				0.826
1.064	2.459	1.653	1.684	1.98
0.94	2.131	2.04
1.196	2.317
0.836	0.994
Col3a1							Col3a1
No wt	Hy wt	Hy wt FetA	No KO	Hy KO	Hy KO FetA		No wt	No wt FetA	No wt BSA	Hy wt BSA
0.612	1.799	2.944	2.896	9.093	1.283		1.003	0.811	1.444	5.515
0.984	1.866	0.604	4.269	10.052	0.92		1.013	1.583	2.356	4.77
1.661	1.86	0.745	3.846	8.505	2.166		1.086	1.311	1.406	4.166
1.484	2.397	0.597	3.9	12.545	0.73		1.232	0.208	7.647	6.214
1.515	3.906	0.797	0.694	6.115	0.37		0.872	0.08	4.27	5.184
0.979	3.551	1.024	1.151	3.781	0.032		1.499	0.171
1.36	2.719	0.603	0.921	2.574				0.692
1.357	1.924	0.663	0.723	2.682				0.486
1.301	2.127	1.214	0.926	1.312				0.981
0.735	0.938	1.17		0.898				0.916
0.579	2.473	1.999						1.053
1.084	1.401
0.922	1.228
1.173	1.125
0.852	1.466
	2.671
Tgfb1
No wt	No KO	Hy wt	Hy KO
1.15	1.192	1.233	1.707
1.127	1.291	1.535	1.367
1.172	0.839	1.578	1.163
1.2	1.09	1.676	1.958
1.069	0.899	1.369	1.465
1.214	1.06	1.358	1.326
	1.24	1.516	1.302
	1.228		1.288
Western blots
Western blot quantification
No wt	Hy wt	No KO	Hy KO
0.766193	1.36286	3.89415	4.45086
1.12788	1.75717	3.15383	3.89805
1.10593	1.60929	2.38425	3.93678

## Sheet: Figure 7
FACS
resident Macrophages
No wt	No KO	Hy wt	Hy KO
3287	3294	1382	1603
3232	2802	1487	1389
3491	3377	1621	1274
2984
infiltrating Macrophages
No wt	No KO	Hy wt	Hy KO
1202	1682	2390	4352
1189	1894	2884	3721
1711	1357	2425	3417
1311
M1 polarized Macrophages
No wt	No KO	Hy wt	Hy KO
1.46	2.94	48.76	58.89
1	2.08	50.04	57.53
1.37	2	44.67	55.81
1.07

## Sheet: Figure 8
RT-qPCR
Col1a1
control NaCl	control FetA	IRI NaCl	IRI FetA
0.557097	0.813746	11.7367	7.17113
0.761175	1.76657	15.8862	9.13529
1.5935	0.448926	15.8532	5.47307
1.4799	0.630864
Col3a1
control NaCl	control FetA	IRI NaCl	IRI FetA
0.557097	0.813746	11.7367	7.17113
0.761175	1.76657	15.8862	9.13529
1.5935	0.448926	15.8532	5.47307
1.4799	0.630864

## Sheet: Suppl. Fig. 1
Litter size (E18.5)
No	Hy	Cc
9	10	5
9	10	10
6	7	8
8	8	10
8	7	10
8	8	6
7	7	8
8	7	7
6	5	9
9	8	8
		7
Placental mass
No	Hy	Cc
0.12	0.18	0.15
0.13	0.15	0.13
0.15	0.1	0.11
0.11	0.11	0.11
0.15	0.09	0.11
0.15	0.09	0.12
0.16	0.12	0.14
0.09	0.1	0.11
0.15	0.13	0.12
0.12	0.11	0.12
0.11	0.14	0.11
0.18	0.1	0.1
0.14	0.12	0.16
0.17	0.12	0.15
0.15	0.17	0.14
0.1	0.1	0.13
0.17	0.13	0.11
0.12	0.1	0.11
0.16	0.14	0.11
0.12	0.13
0.15	0.13
0.13	0.13
0.09	0.16
0.15
Fetal weight/maternal weight ratio
No	Hy	Cc
0.0305659	0.0287049	0.0315878
0.03013	0.0343382	0.0274444
0.0316489	0.0279839	0.0341688

## Sheet: Suppl. Fig. 3
RT-qPCR
Epo
No Liver	Hy Liver	Cc Liver
2.32543	2.73313	0.11013
0.43003	2.34116	0.46059
0.56732	2.46941	1.60832
1.27712	5.12264	0.50915
1.38021	2.78348	1.61272
	4.66612
	4.27687
	4.81154
	4.89584
Apoa2
No Kidney	Hy Kidney	Cc Kidney	No Liver	Hy Liver	Cc Liver
1.56982	1.55204	0.903524	121.491	401.401	144.301
0.556827	4.89973	0.723401	59.8634	577.79	163.238
0.524241	7.23638	1.07009	118.427	182.388	76.6458
0.400119	9.154	0.600652	129.649	206.629	267.947
1.33861	1.76492	0.61741	711.294	180.623	102.393
1.61038	9.79402	1.22765
Apoh
No Kidney	Hy Kidney	Cc Kidney	No Liver	Hy Liver	Cc Liver
2.46568	2.42763	2.30029	2328.01	1025.48	1059.1
0.291241	11.2534	0.972756	233.016	1542.21	785.146
0.502113	8.62575	0.184069	196.568	466.57	316.776
0.183568	23.1603	0.704457	445.518	573.832	775.393
0.0409039	3.48639	0.200057	504.199	541.465	532.691
2.5165	24.8089	2.13034
Fgb
No Kidney	Hy Kidney	Cc Kidney	No Liver	Hy Liver	Cc Liver
0.814992	1.68275	1.12859	1039.42	392.829	914.279
0.580858	10.1047	2.63334	115.621	1083.33	670.034
1.27038	5.20943	0.514161	115.229	331.491	204.789
0.113823	14.531	0.59632	216.664	303.27	414.422
0.355632	2.57417	1.21863	340.126	342.746	374.917
2.86432	21.5506	2.18868
Fgg
No Kidney	Hy Kidney	Cc Kidney	No Liver	Hy Liver	Cc Liver
1.56361	2.27733	2.4349	1897.49	979.349	2504.86
0.248528	14.6424	0.808431	412.137	917.297	2080.35
0.737277	6.84593	0.252186	400.145	636.616	626.431
0.210863	19.6217	1.06458	852.665	2295.32	890.69
0.0627291	3.22537	0.624113	1189.01	970.052	1049.91
3.17699	30.4164	1.93815
Gys2
No Kidney	Hy Kidney	Cc Kidney	No Liver	Hy Liver	Cc Liver
2.20265	2.5858	1.07607	107.199	624.017	135.305
0.184225	10.6276	0.503376	51.2238	172.029	118.289
1.15752	9.94319	0.168582	115.688	168.984	133.369
0.313132	11.1189	0.995051	96.6641	603.597	357.188
0.113388	3.29054	0.226981	814.427	217.547	112.604
2.02908	11.149	0.937923

## Sheet: Suppl. Fig. 6
Western blots
RT-qPCR
Col1a1			Col3a1			Col6a1			Acta2			Fn1			Vim
No lung	Hy lung		No lung	Hy lung		No lung	Hy lung		No lung	Hy lung		No lung	Hy lung		No lung	Hy lung
1.159	3.171		1.032	1.712		0.668	3.747		0.667	0.422		0.693	2.639		1.244	1.572
1.07	1.543		1.163	0.698		1.112	1.426		1.033	0.138		1.447	1.396		1.214	1.085
0.491	1.484		0.505	0.816		0.409	1.458		0.772	0.161		0.452	0.984		0.694	0.402
1.065	2.592		0.925	1.233		1.15	2.776		0.965	0.502		0.801	0.928		0.817	0.417
1.204	1.732		0.696	1.088		0.818	2.447		0.158	0.35		1.74	1.857		0.465	1.134
1.531	2.765		1.065	1.453		0.965	2.791		1.748	0.491		0.87	1.801		1.133	0.959
0.902	1.176		0.877	1.033		0.736	1.823		1.791	0.286		1.02	1.796		1.328	1.088
0.781	2.351		0.808	2.239		0.488	3.312		1.1	0.319		0.836	1.513		0.88	0.589
0.544	1.609		0.884	1.719		0.962	3.55		1.011	0.405		0.665	1.865		0.861	1.117
1.127	1.413			1.516			3.219		1.676	0.317		0.954	1.958		1.242	1.073
	2.421			1.201			2.095			0.264			1.617			0.947
	1.405			1.012			1.875			0.213			1.241			0.575
	1.969			1.06			1.729			0.278			1.315			0.41
	1.553			0.964			2.087			0.25			1.164			0.645
	1.216			0.857			1.343			0.224			1.901			0.892
	1.018			0.668			1.507			0.219			1.334			0.702
	1.438			1.316			2.185			0.331			1.322			0.529
													1.713			0.774
Col1a1			Col3a1			Col6a1			Acta2			Fn1			Vim
No heart	Hy heart		No heart	Hy heart		No heart	Hy heart		No heart	Hy heart		No heart	Hy heart		No heart	Hy heart
0.669	0.847		0.811	0.986		0.891	0.591		1.037	1.106		0.826	0.467		0.798	0.841
1.268	0.585		1.061	0.787		1.109	0.789		0.986	1.495		1.017	0.678		1.108	1.272
0.994	0.836		0.907	1.052		0.836	1.201		0.948	0.961		0.959	1.354		0.939	0.861
0.98	1.309		0.917	0.7		1.228	0.765		0.996	1.326		1.381	0.906		1.202	1.136
1.211	0.835		1.196	0.913		0.974	0.738		0.797	1.155		0.689	1.062		1.006	1.577
0.71	0.91		0.795	0.809		0.705	1.12		0.949	1.458		0.651	1.286		0.786	1.703
1.119	1.198		0.785	1.093		0.876	1.353		1.041	1.329		0.923	1.615		0.891	1.352
1.037	0.923		1.023	0.746		1.128	1.561		1.028	1.151		1.01	1.65		0.905	1.105
0.989	0.433		0.811	0.778		0.888	0.623		0.88	1.345		0.859	0.435		0.982	1.077
0.769	0.518		1.472	0.835		1.123	0.698		1.112	1.173		1.407	0.56		1.122	1.129
1.595	0.397			0.946			0.87			1.293			0.699			1.225
	0.854			1.061			0.905			1.473			0.988			1.188
	1.068			0.933			0.995			1.322			1.076			1.104
	1.751			0.949			1.035			0.987			0.941			1.102
	1.203			1.13			0.727			1.391			0.981			1.318
	0.952			0.774			1.103			0.985			1.243			1.177
	1.229			0.795			1.518			1.28			1.602			1.346
	0.757						1.031			1.183			0.856
	0.797						1.095						1.017

[truncated: 3 more sheets: Suppl. Fig. 7, Suppl. Fig. 8, Suppl. Fig. 9]
